# Supplementary material for: ﻿Cryptanthawhippleae (Boraginaceae), a new serpentine-adapted species endemic to northern California, U.S.A
Source: PhytoKeys. 2024 Oct 15;247:155–72. doi: 10.3897/phytokeys.247.132060 (PMC11496836; doi:10.3897/phytokeys.247.132060)
Supplement: XML Treatment for Cryptantha whippleae [file phytokeys.247.132060-treatment1.xml]

<!DOCTYPE tp:taxon-treatment
  PUBLIC "-//TaxonX//DTD Taxonomic Treatment Publishing DTD v0 20100105//EN" "tax-treatment-NSO.dtd">
<tp:taxon-treatment xmlns:tp="http://www.plazi.org/taxpub"><tp:treatment-meta><kwd-group><label>Taxon classification</label><kwd>
                <named-content content-type="kingdom">Plantae</named-content>
              </kwd><kwd>
                <named-content content-type="order">Boraginales</named-content>
              </kwd><kwd>
                <named-content content-type="family">Boraginaceae</named-content>
              </kwd></kwd-group><mixed-citation publication-type="journal"><person-group><name><surname>Simpson</surname><given-names>Michael G.</given-names></name><name><surname>York</surname><given-names>Dana A.</given-names></name></person-group><article-title>﻿<italic><tp:taxon-name><tp:taxon-name-part taxon-name-part-type="genus" reg="Cryptantha">Cryptantha</tp:taxon-name-part><tp:taxon-name-part taxon-name-part-type="species" reg="whippleae">whippleae</tp:taxon-name-part></tp:taxon-name></italic> (<tp:taxon-name><tp:taxon-name-part taxon-name-part-type="family">Boraginaceae</tp:taxon-name-part></tp:taxon-name>), a new serpentine-adapted species endemic to northern California, U.S.A.</article-title><source>PhytoKeys</source><day>15</day><month>10</month><year>2024</year><volume>247</volume><fpage>155</fpage><lpage>172</lpage><pub-id pub-id-type="doi">10.3897/phytokeys.247.132060</pub-id></mixed-citation></tp:treatment-meta><tp:nomenclature><label>﻿</label><tp:taxon-name>
              <object-id xmlns:xlink="http://www.w3.org/1999/xlink" content-type="arpha" xlink:type="simple">458B44CE-2D0C-5734-B363-EBEBEDBE3B34</object-id>
              <tp:taxon-name-part taxon-name-part-type="genus" reg="Cryptantha">Cryptantha</tp:taxon-name-part>
              <tp:taxon-name-part taxon-name-part-type="species" reg="whippleae">whippleae</tp:taxon-name-part>
              <object-id xmlns:xlink="http://www.w3.org/1999/xlink" content-type="ipni" xlink:type="simple">urn:lsid:ipni.org:names:77350290-1</object-id>
            </tp:taxon-name><tp:taxon-authority>D.A.York &amp; M.G.Simpson</tp:taxon-authority><tp:taxon-status xmlns:xlink="http://www.w3.org/1999/xlink" xlink:type="simple">sp. nov.</tp:taxon-status></tp:nomenclature><tp:treatment-sec sec-type="notes" id="SECID0EUNAG"><title>Note.</title><p>Specimens cited indicate herbarium accession numbers, acronyms after <xref ref-type="bibr" rid="B30">Thiers (2024)</xref>.</p></tp:treatment-sec><tp:treatment-sec sec-type="material" id="SECID0E5NAG"><title>Type.</title><p>United States • California, Siskiyou County, Shasta-Trinity National Forest, The Eddys, ridge between China Mtn. and Mount Eddy, a few metres E of the county line, ca. 210 m N-NW of Parks Creek Trailhead. Annual with white (appendages yellow) flowers, rare, growing in serpentine soils on a S-facing, exposed, gravelly slope, serpentine soil, gravelly, associated taxa: <italic><tp:taxon-name><tp:taxon-name-part taxon-name-part-type="genus" reg="Danthonia">Danthonia</tp:taxon-name-part><tp:taxon-name-part taxon-name-part-type="species" reg="unispicata">unispicata</tp:taxon-name-part></tp:taxon-name></italic>, <italic><tp:taxon-name><tp:taxon-name-part taxon-name-part-type="genus" reg="Eriogonum">Eriogonum</tp:taxon-name-part><tp:taxon-name-part taxon-name-part-type="species" reg="siskiyouense">siskiyouense</tp:taxon-name-part></tp:taxon-name></italic>, <tp:taxon-name><tp:taxon-name-part taxon-name-part-type="genus" reg="Eriogonum">Eriogonum</tp:taxon-name-part><tp:taxon-name-part taxon-name-part-type="species" reg="umbellatum">umbellatum</tp:taxon-name-part><tp:taxon-name-part taxon-name-part-type="infraspecific-rank">var.</tp:taxon-name-part><tp:taxon-name-part taxon-name-part-type="variety" reg="humistratum">humistratum</tp:taxon-name-part></tp:taxon-name>, <tp:taxon-name><tp:taxon-name-part taxon-name-part-type="genus" reg="Eriogonum">Eriogonum</tp:taxon-name-part><tp:taxon-name-part taxon-name-part-type="species" reg="umbellatum">umbellatum</tp:taxon-name-part><tp:taxon-name-part taxon-name-part-type="infraspecific-rank">var.</tp:taxon-name-part><tp:taxon-name-part taxon-name-part-type="variety" reg="nelsoniorum">nelsoniorum</tp:taxon-name-part></tp:taxon-name>, <italic><tp:taxon-name><tp:taxon-name-part taxon-name-part-type="genus" reg="Eriophyllum">Eriophyllum</tp:taxon-name-part><tp:taxon-name-part taxon-name-part-type="species" reg="lanatum">lanatum</tp:taxon-name-part></tp:taxon-name></italic>, <italic><tp:taxon-name><tp:taxon-name-part taxon-name-part-type="genus" reg="Festuca">Festuca</tp:taxon-name-part><tp:taxon-name-part taxon-name-part-type="species" reg="idahoensis">idahoensis</tp:taxon-name-part></tp:taxon-name></italic>, <italic><tp:taxon-name><tp:taxon-name-part taxon-name-part-type="genus" reg="Penstemon">Penstemon</tp:taxon-name-part><tp:taxon-name-part taxon-name-part-type="species" reg="roezlii">roezlii</tp:taxon-name-part></tp:taxon-name></italic> and <italic><tp:taxon-name><tp:taxon-name-part taxon-name-part-type="genus" reg="Pinus">Pinus</tp:taxon-name-part><tp:taxon-name-part taxon-name-part-type="species" reg="jeffreyi">jeffreyi</tp:taxon-name-part></tp:taxon-name></italic>. <named-content xmlns:xlink="http://www.w3.org/1999/xlink" content-type="dwc:verbatimCoordinates" xlink:type="simple"><named-content content-type="geo-json" specific-use="{&#34;type&#34;:&#34;Point&#34;,&#34;coordinates&#34;:[-122.538630,41.344580]}" id="NCID0ELRAG" xlink:type="simple">41.34458, -122.53863</named-content></named-content>, 2100 m (6888 feet) elevation. 18 June 2022, <italic>D. York 3365 with Julie Kierstead</italic>, <italic>Ellen Uhler</italic>, <italic>Michael Uhler and Jennifer Whipple</italic> (<bold><italic>holotype</italic>: CAS</bold>1352444; <bold><italic>isotype</italic>: <abbrev xmlns:xlink="http://www.w3.org/1999/xlink" content-type="institution" xlink:title="Cal Poly Humboldt" id="ABBRID0EDSAG" xlink:type="simple">HSC</abbrev></bold>105848).</p></tp:treatment-sec><tp:treatment-sec sec-type="diagnosis" id="SECID0EISAG"><title>Diagnosis.</title><p><italic><tp:taxon-name><tp:taxon-name-part taxon-name-part-type="genus" reg="Cryptantha">Cryptantha</tp:taxon-name-part><tp:taxon-name-part taxon-name-part-type="species" reg="whippleae">whippleae</tp:taxon-name-part></tp:taxon-name></italic> is similar to <italic><tp:taxon-name><tp:taxon-name-part taxon-name-part-type="genus" reg="Cryptantha">C.</tp:taxon-name-part><tp:taxon-name-part taxon-name-part-type="species" reg="grandiflora">grandiflora</tp:taxon-name-part></tp:taxon-name></italic> in having a relatively wide corolla limb [3–6 mm wide in <italic><tp:taxon-name><tp:taxon-name-part taxon-name-part-type="genus" reg="Cryptantha">C.</tp:taxon-name-part><tp:taxon-name-part taxon-name-part-type="species" reg="whippleae">whippleae</tp:taxon-name-part></tp:taxon-name></italic>; 4–8 mm wide in <italic><tp:taxon-name><tp:taxon-name-part taxon-name-part-type="genus" reg="Cryptantha">C.</tp:taxon-name-part><tp:taxon-name-part taxon-name-part-type="species" reg="grandiflora">grandiflora</tp:taxon-name-part></tp:taxon-name></italic>] and in the size, shape and sculpturing of nutlets, differing in having a mostly shorter plant height [3–8(15) cm tall in <italic><tp:taxon-name><tp:taxon-name-part taxon-name-part-type="genus" reg="Cryptantha">C.</tp:taxon-name-part><tp:taxon-name-part taxon-name-part-type="species" reg="whippleae">whippleae</tp:taxon-name-part></tp:taxon-name></italic> versus 5–35 cm tall in <italic><tp:taxon-name><tp:taxon-name-part taxon-name-part-type="genus" reg="Cryptantha">C.</tp:taxon-name-part><tp:taxon-name-part taxon-name-part-type="species" reg="grandiflora">grandiflora</tp:taxon-name-part></tp:taxon-name></italic>], in cymule branching [bifurcate or rarely solitary in <italic><tp:taxon-name><tp:taxon-name-part taxon-name-part-type="genus" reg="Cryptantha">C.</tp:taxon-name-part><tp:taxon-name-part taxon-name-part-type="species" reg="whippleae">whippleae</tp:taxon-name-part></tp:taxon-name></italic> versus trifurcate in <italic><tp:taxon-name><tp:taxon-name-part taxon-name-part-type="genus" reg="Cryptantha">C.</tp:taxon-name-part><tp:taxon-name-part taxon-name-part-type="species" reg="grandiflora">grandiflora</tp:taxon-name-part></tp:taxon-name></italic>] and in having more nutlets per fruit [2–3 in <italic><tp:taxon-name><tp:taxon-name-part taxon-name-part-type="genus" reg="Cryptantha">C.</tp:taxon-name-part><tp:taxon-name-part taxon-name-part-type="species" reg="whippleae">whippleae</tp:taxon-name-part></tp:taxon-name></italic> versus (2) in <italic><tp:taxon-name><tp:taxon-name-part taxon-name-part-type="genus" reg="Cryptantha">C.</tp:taxon-name-part><tp:taxon-name-part taxon-name-part-type="species" reg="grandiflora">grandiflora</tp:taxon-name-part></tp:taxon-name></italic>]. <italic><tp:taxon-name><tp:taxon-name-part taxon-name-part-type="genus" reg="Cryptantha">Cryptantha</tp:taxon-name-part><tp:taxon-name-part taxon-name-part-type="species" reg="whippleae">whippleae</tp:taxon-name-part></tp:taxon-name></italic> is similar to <italic><tp:taxon-name><tp:taxon-name-part taxon-name-part-type="genus" reg="Cryptantha">C.</tp:taxon-name-part><tp:taxon-name-part taxon-name-part-type="species" reg="milobakeri">milobakeri</tp:taxon-name-part></tp:taxon-name></italic> in corolla limb width [3–6 mm wide in <italic><tp:taxon-name><tp:taxon-name-part taxon-name-part-type="genus" reg="Cryptantha">C.</tp:taxon-name-part><tp:taxon-name-part taxon-name-part-type="species" reg="whippleae">whippleae</tp:taxon-name-part></tp:taxon-name></italic>; 2–6 mm wide in <italic><tp:taxon-name><tp:taxon-name-part taxon-name-part-type="genus" reg="Cryptantha">C.</tp:taxon-name-part><tp:taxon-name-part taxon-name-part-type="species" reg="milobakeri">milobakeri</tp:taxon-name-part></tp:taxon-name></italic>] and in the size, shape and sculpturing of nutlets, differing in having a shorter height [3–8(15) cm tall in <italic><tp:taxon-name><tp:taxon-name-part taxon-name-part-type="genus" reg="Cryptantha">C.</tp:taxon-name-part><tp:taxon-name-part taxon-name-part-type="species" reg="whippleae">whippleae</tp:taxon-name-part></tp:taxon-name></italic> versus 10–50 cm tall in <italic><tp:taxon-name><tp:taxon-name-part taxon-name-part-type="genus" reg="Cryptantha">C.</tp:taxon-name-part><tp:taxon-name-part taxon-name-part-type="species" reg="milobakeri">milobakeri</tp:taxon-name-part></tp:taxon-name></italic>], in calyx vestiture [with two distinct trichome types in <italic><tp:taxon-name><tp:taxon-name-part taxon-name-part-type="genus" reg="Cryptantha">C.</tp:taxon-name-part><tp:taxon-name-part taxon-name-part-type="species" reg="whippleae">whippleae</tp:taxon-name-part></tp:taxon-name></italic> versus a single trichome type in <italic><tp:taxon-name><tp:taxon-name-part taxon-name-part-type="genus" reg="Cryptantha">C.</tp:taxon-name-part><tp:taxon-name-part taxon-name-part-type="species" reg="milobakeri">milobakeri</tp:taxon-name-part></tp:taxon-name></italic>] and in having more nutlets per fruit [2–3 in <italic><tp:taxon-name><tp:taxon-name-part taxon-name-part-type="genus" reg="Cryptantha">C.</tp:taxon-name-part><tp:taxon-name-part taxon-name-part-type="species" reg="whippleae">whippleae</tp:taxon-name-part></tp:taxon-name></italic> versus 1(2) in <italic><tp:taxon-name><tp:taxon-name-part taxon-name-part-type="genus" reg="Cryptantha">C.</tp:taxon-name-part><tp:taxon-name-part taxon-name-part-type="species" reg="milobakeri">milobakeri</tp:taxon-name-part></tp:taxon-name></italic>].</p></tp:treatment-sec><tp:treatment-sec sec-type="description" id="SECID0EKZAG"><title>Description.</title><p>(Figs <xref ref-type="fig" rid="F1">1</xref>–<xref ref-type="fig" rid="F6">6</xref>). <bold><italic>Plants</italic></bold> annual, 3–8(15) cm tall, grey-green. <bold><italic>Root</italic></bold> a single taproot, not reddish. <bold><italic>Stems</italic></bold> erect, vegetative primary stem usually terminating in an inflorescence of bifurcate cymules (rarely of a solitary cymule), 0–2 lateral branches arising from base and/or middle region of primary stem, these usually terminating in a solitary cymule, stem surface both strigose, with trichomes antrorsely appressed, abruptly up-turned at base, ca. 0.5 mm long, and hispid, these trichomes spreading to inclined, ca. 1–1.5 mm long, ca. 0.05 mm wide proximally, mostly swollen at base, surfaces minutely scaberulous, all trichomes white, sharply tapered. <bold><italic>Leaves</italic></bold> alternate, those at plant base 4–7 in number, densely clustered, horizontal to ascending in upper cauline leaves, often brownish at anthesis, 4–10 mm × 1.5–3 mm at widest point, oblanceolate to obovate, those along aerial primary stem 0–4 in number, regularly spaced, ascending to appressed, green-grey, 7–15 mm × 1.5–3 mm at widest point, sessile, oblanceolate, oblance-ovate or narrowly oblong, base cuneate, apex obtuse to rounded, typically subtending lateral branches and base of cymule units, those above base often showing apparent evidence of herbivory; adaxial surface with mid-rib sunken, margins hispid, trichomes white, 1–2 mm long, ascending to appressed, trichome bases bulbous and prominently pustulate, pustules of 2 concentric rows of white to transparent, radially oblong cells; abaxial surface with strongly ridged mid-rib, hispid especially along mid-rib, trichomes similar to those of adaxial surface, but less prominently pustulate. <bold><italic>Inflorescence</italic></bold> with bifurcate (paired) cymules arising from the primary stem (cymules rarely solitary), a flower/fruit typically found at the junction of the cymules, with 1–2 additional solitary cymules branching from lower primary stem, cymules 20–65 mm long including basal axis, lowest flowers not touching at maturity, inflorescence bracts leaf-like, typically present at and slightly above cymule bases. <bold><italic>Flowers</italic></bold> with pedicels ca. 0.5 mm, hirsute and hispid, trichomes 0.5–1 mm, horizontal to ascending, subtending leaf-like flower bracts subtending only lowest 1–2 flowers, upper flowers lacking bracts. <bold><italic>Calyx</italic></bold> at anthesis 1.5–2 mm, in fruit 4–5.5 mm, ovoid, slightly constricted above middle, sepals distinct, lanceolate, erect, apices erect to recurved, abaxial mid-rib thickened, surface along sepal sides with trichomes straight, soft hirsute, inclined to ascending, 0.5–1.5 mm long, the raised mid-rib and sepal apex hispid, with trichomes horizontal to inclined, 1–1.5 mm long, ca. 0.5 mm wide near base, bulbous-based and often pustulate, trichome surface scaberulous, adaxial sepal surface glabrous basally, with appressed short trichomes apically. <bold><italic>Corolla</italic></bold> showy, white with yellow fornices, rotate, tube as long as calyx, limb 3–6 mm wide. <bold><italic>Androecium</italic></bold> of five stamens, attached at the same level ca. 2/3 along corolla tube between and below fornices; anthers ca. 0.5 mm long, ellipsoid, dithecal, introrsely dehiscent, dorsifixed; filaments filiform, ca. 0.1 mm long. <bold><italic>Gynoecium</italic></bold> four-lobed, lobes ca. 0.4 mm long, widely ellipsoid to oblong, style gynobasic, ca. 0.8 mm long. <bold><italic>Nutlets</italic></bold> 2–3 per fruit, 1.6–2.6 mm × 0.8–1.4 mm wide at widest point, length: width ratio 1.6–2.6, homomorphic, lance-ovate to ovate, margins rounded, base broadly rounded to truncate, apex short-acuminate, extreme tip acute-rounded, abaxial surface transversely flattened, slightly curved longitudinally, spinal ridge absent, adaxial surface 2-planed convex, both surfaces smooth and shiny, brown to grey-brown, often dark brown mottled, attachment scar ventral groove in lateral view relatively straight, in face view, edges slightly raised, abutted apically, 2-forked at base, contiguous or delimiting small areole. <bold><italic>Gynobase</italic></bold> at maturity ca. 1/2 height of nutlets, style extending to ca. 3/4 height of mature nutlets. Abortive nutlets 1–2, tan to brown, lanceoloid to ellipsoid, position relative to inflorescence axis variable.</p></tp:treatment-sec><tp:treatment-sec sec-type="distribution" id="SECID0EL2AG"><title>Distribution and habitat.</title><p><italic><tp:taxon-name><tp:taxon-name-part taxon-name-part-type="genus" reg="Cryptantha">Cryptantha</tp:taxon-name-part><tp:taxon-name-part taxon-name-part-type="species" reg="whippleae">whippleae</tp:taxon-name-part></tp:taxon-name></italic> is endemic to northern California, USA, ranging in elevation from ca. 800 to 2200 m. It occurs in open, rocky, serpentine substrate habitats (Figs <xref ref-type="fig" rid="F1">1</xref>, <xref ref-type="fig" rid="F2">2E</xref>). All but one of the known specimens occur in Siskiyou County. The sole Lake County specimen (<italic>Nelson 5882</italic>) is possibly on serpentine, but substrate type was not recorded on the label (see Discussion).</p></tp:treatment-sec><tp:treatment-sec sec-type="phenology" id="SECID0EG3AG"><title>Phenology.</title><p>Based on herbarium specimen records, <italic><tp:taxon-name><tp:taxon-name-part taxon-name-part-type="genus" reg="Cryptantha">Cryptantha</tp:taxon-name-part><tp:taxon-name-part taxon-name-part-type="species" reg="whippleae">whippleae</tp:taxon-name-part></tp:taxon-name></italic> flowers from late May to early August. Fruits typically mature within a few weeks after flowering.</p></tp:treatment-sec><tp:treatment-sec sec-type="Rarity and conservation status" id="SECID0EX3AG"><title>Rarity and conservation status.</title><p><italic><tp:taxon-name><tp:taxon-name-part taxon-name-part-type="genus" reg="Cryptantha">Cryptantha</tp:taxon-name-part><tp:taxon-name-part taxon-name-part-type="species" reg="whippleae">whippleae</tp:taxon-name-part></tp:taxon-name></italic> is currently known from 15 collections in only 12 specific localities, all in northern California. Pending further surveys, we recommend that it be ranked as <bold>1B</bold> (“rare, threatened or endangered in California and elsewhere”) using the California Native Plant Society Inventory Rankings (CNPS Inventory 2024).</p></tp:treatment-sec><tp:treatment-sec sec-type="etymology" id="SECID0EK4AG"><title>Etymology.</title><p>The epithet is named after Jennifer J. <italic>Whipple</italic>, an avid collector in the Mount Eddy/Scott Valley region and a retired Yellowstone National Park botanist. The epithet <italic>whippleae</italic> can be pronounced whíp-pul-ee as a commemorative, using the female genitive ending -<italic>ae</italic> and following Anglicised Latin (<xref ref-type="bibr" rid="B29">Stearn 1993</xref>).</p></tp:treatment-sec><tp:treatment-sec sec-type="Suggested common name" id="SECID0EH5AG"><title>Suggested common name.</title><p>We suggest Whipple’s <tp:taxon-name><tp:taxon-name-part taxon-name-part-type="genus" reg="Cryptantha">Cryptantha</tp:taxon-name-part></tp:taxon-name> as a common name.</p></tp:treatment-sec><tp:treatment-sec sec-type="Paratypes" id="SECID0EZ5AG"><title>Paratypes</title><p><bold>(arranged alphabetically by county, then by collector/collection number).</bold> United States, California • Lake County: along Forest Service Rd. 17N16, 3.1 mi. E of Bear Creek Ranger Station, Chaparral, <named-content xmlns:xlink="http://www.w3.org/1999/xlink" content-type="dwc:verbatimCoordinates" xlink:type="simple"><named-content content-type="geo-json" specific-use="{&#34;type&#34;:&#34;Point&#34;,&#34;coordinates&#34;:[-122.786329,39.326214]}" id="NCID0EE6AG" xlink:type="simple">39.326214, -122.786329</named-content></named-content>, 1220 m elevation, 24 June 1980, <italic>T. W. Nelson &amp; Jane Nelson 5882</italic> (<bold><abbrev xmlns:xlink="http://www.w3.org/1999/xlink" content-type="institution" xlink:title="Cal Poly Humboldt" id="ABBRID0EM6AG" xlink:type="simple">HSC</abbrev></bold>202692!) • Siskiyou County: Dry hill near Yreka, <named-content xmlns:xlink="http://www.w3.org/1999/xlink" content-type="dwc:verbatimCoordinates" xlink:type="simple"><named-content content-type="geo-json" specific-use="{&#34;type&#34;:&#34;Point&#34;,&#34;coordinates&#34;:[-122.641110,41.732340]}" id="NCID0EU6AG" xlink:type="simple">41.73234, -122.64111</named-content></named-content> [estimated from label locality data], 804 m elevation [estimated from label locality data], 27 May 1910, <italic>G. D. Butler 1416</italic> (<bold><abbrev xmlns:xlink="http://www.w3.org/1999/xlink" content-type="institution" xlink:title="California Botanic Garden" id="ABBRID0E36AG" xlink:type="simple">RSA</abbrev></bold>0153874!, <bold><named-content xmlns:xlink="http://www.w3.org/1999/xlink" content-type="dwc:institutional_code" xlink:title="University of California, Berkeley" xlink:href="http://grbio.org/institution/university-california-berkeley" xlink:type="simple">UC</named-content></bold>163852!) • Local landmark: Hayden Cabin. China Mt Quad, Mountain or Hillside Slopes, Slope Position: Upper Third, Vertical Slope Shape: Convex, Horizontal Slope Shape: Convex, Very Gravelly texture composed mainly of serpentine with a colluvial origin, <named-content xmlns:xlink="http://www.w3.org/1999/xlink" content-type="dwc:verbatimCoordinates" xlink:type="simple"><named-content content-type="geo-json" specific-use="{&#34;type&#34;:&#34;Point&#34;,&#34;coordinates&#34;:[-122.694556,41.285611]}" id="NCID0EKABG" xlink:type="simple">41.285611, -122.694556</named-content></named-content>, 1737 m elevation, 2 July 1978, <italic>Clifton &amp; Ground 1758</italic> (<bold><named-content xmlns:xlink="http://www.w3.org/1999/xlink" content-type="dwc:institutional_code" xlink:title="Pacific Union College Herbarium" xlink:href="http://grbio.org/institution/pacific-union-college" xlink:type="simple">PUA</named-content></bold>-CardNumber15387!) • Local landmark: Hayden Cabin. China Mt Quad, Mountain or Hillside Slopes, Slope Position: Upper Third, Vertical Slope Shape: Convex, Horizontal Slope Shape: Convex, Gravelly texture composed mainly of serpentine with a colluvial origin, <named-content xmlns:xlink="http://www.w3.org/1999/xlink" content-type="dwc:verbatimCoordinates" xlink:type="simple"><named-content content-type="geo-json" specific-use="{&#34;type&#34;:&#34;Point&#34;,&#34;coordinates&#34;:[-122.694556,41.285611]}" id="NCID0E1ABG" xlink:type="simple">41.285611, -122.694556</named-content></named-content>, 1737 m elevation, 2 July 1978, <italic>Clifton &amp; Ground 1799</italic> (<bold><named-content xmlns:xlink="http://www.w3.org/1999/xlink" content-type="dwc:institutional_code" xlink:title="Pacific Union College Herbarium" xlink:href="http://grbio.org/institution/pacific-union-college" xlink:type="simple">PUA</named-content></bold>-CardNumber15438!) • Near Rock Fence Lake. China Mt Quad, close to the town of Callahan, Slope Position: Middle Third, Vertical Slope Shape: Smooth, Horizontal Slope Shape: Smooth, Gravelly texture composed mainly of serpentine with a colluvial origin, <named-content xmlns:xlink="http://www.w3.org/1999/xlink" content-type="dwc:verbatimCoordinates" xlink:type="simple"><named-content content-type="geo-json" specific-use="{&#34;type&#34;:&#34;Point&#34;,&#34;coordinates&#34;:[-122.609111,41.336528]}" id="NCID0EKBBG" xlink:type="simple">41.336528, -122.609111</named-content></named-content>, 2100 m elevation, 1 August 1978, <italic>G. J. Muth 6998</italic> (<bold><named-content xmlns:xlink="http://www.w3.org/1999/xlink" content-type="dwc:institutional_code" xlink:title="Pacific Union College Herbarium" xlink:href="http://grbio.org/institution/pacific-union-college" xlink:type="simple">PUA</named-content></bold>-CardNumber14174!) • Local landmark: Cory Peak. China Mt Quad, Mountain or Hillside Slopes, Slope Position: Upper Third, Vertical Slope Shape: Smooth, Horizontal Slope Shape: Smooth, Very Gravelly texture composed mainly of serpentine with a colluvial origin, <named-content xmlns:xlink="http://www.w3.org/1999/xlink" content-type="dwc:verbatimCoordinates" xlink:type="simple"><named-content content-type="geo-json" specific-use="{&#34;type&#34;:&#34;Point&#34;,&#34;coordinates&#34;:[-122.603861,41.333139]}" id="NCID0E1BBG" xlink:type="simple">41.333139, -122.603861</named-content></named-content>, 2196 m elevation, 1 August 1978, <italic>G. J. Muth 6960</italic> (<bold><named-content xmlns:xlink="http://www.w3.org/1999/xlink" content-type="dwc:institutional_code" xlink:title="Pacific Union College Herbarium" xlink:href="http://grbio.org/institution/pacific-union-college" xlink:type="simple">PUA</named-content></bold>-CardNumber14173!) • The Eddy’s, ca. 30 metres northwest of Pacific Crest Trail, near Parks Creek Trailhead, along old, compacted road, Open, rocky alpine vegetation, tan, clay loam of rocky, gravelly, serpintine outcrop, annual herb, 6 cm tall, corolla white with yellow centre (fornices), limb 4–5 mm broad, Not common. Ca. 40 individuals seen a few yards (metres) north on east side of road. Leaf material preserved in silica gel for genetic studies, <named-content xmlns:xlink="http://www.w3.org/1999/xlink" content-type="dwc:verbatimCoordinates" xlink:type="simple"><named-content content-type="geo-json" specific-use="{&#34;type&#34;:&#34;Point&#34;,&#34;coordinates&#34;:[-122.538640,41.344640]}" id="NCID0EKCBG" xlink:type="simple">41.34464, -122.53864</named-content></named-content>, 2099 m elevation, 28 June 2021, <italic>M. G. Simpson &amp; Lee M. Simpson 4760</italic> (<bold><named-content xmlns:xlink="http://www.w3.org/1999/xlink" content-type="dwc:institutional_code" xlink:title="San Diego State University" xlink:href="http://grbio.org/institution/san-diego-state-university" xlink:type="simple">SDSU</named-content></bold>23504!) • Scott Valley, Weston Gulch, barren serpentine ridge, <named-content xmlns:xlink="http://www.w3.org/1999/xlink" content-type="dwc:verbatimCoordinates" xlink:type="simple"><named-content content-type="geo-json" specific-use="{&#34;type&#34;:&#34;Point&#34;,&#34;coordinates&#34;:[-122.825083,41.462668]}" id="NCID0E1CBG" xlink:type="simple">41.462668, -122.825083</named-content></named-content>, 990 m elevation, 14 June 2015, <italic>J. J. Whipple 7131</italic> (<bold><named-content xmlns:xlink="http://www.w3.org/1999/xlink" content-type="dwc:institutional_code" xlink:title="San Diego State University" xlink:href="http://grbio.org/institution/san-diego-state-university" xlink:type="simple">SDSU</named-content></bold>22884!) • Scott Valley, below Denny Point on hillside, Open serpentine north facing slope with scattered junipers, <named-content xmlns:xlink="http://www.w3.org/1999/xlink" content-type="dwc:verbatimCoordinates" xlink:type="simple"><named-content content-type="geo-json" specific-use="{&#34;type&#34;:&#34;Point&#34;,&#34;coordinates&#34;:[-122.828517,41.459900]}" id="NCID0ERDBG" xlink:type="simple">41.4599, -122.828517</named-content></named-content>, 990 m elevation, 31 May 2016, <italic>J. J. Whipple 7270</italic> (<bold><named-content xmlns:xlink="http://www.w3.org/1999/xlink" content-type="dwc:institutional_code" xlink:title="San Diego State University" xlink:href="http://grbio.org/institution/san-diego-state-university" xlink:type="simple">SDSU</named-content></bold>23523!) • Slopes above Scott Valley below Denny Point, barren rabbitbrush steppe on serpentine, <named-content xmlns:xlink="http://www.w3.org/1999/xlink" content-type="dwc:verbatimCoordinates" xlink:type="simple"><named-content content-type="geo-json" specific-use="{&#34;type&#34;:&#34;Point&#34;,&#34;coordinates&#34;:[-122.825000,41.462683]}" id="NCID0EIEBG" xlink:type="simple">41.462683, -122.825</named-content></named-content>, 990 m elevation, 1 June 2019, <italic>J. J. Whipple 7639</italic> (<bold><named-content xmlns:xlink="http://www.w3.org/1999/xlink" content-type="dwc:institutional_code" xlink:title="San Diego State University" xlink:href="http://grbio.org/institution/san-diego-state-university" xlink:type="simple">SDSU</named-content></bold>23524!) • China Hill by Yreka, serpentine barren, <named-content xmlns:xlink="http://www.w3.org/1999/xlink" content-type="dwc:verbatimCoordinates" xlink:type="simple"><named-content content-type="geo-json" specific-use="{&#34;type&#34;:&#34;Point&#34;,&#34;coordinates&#34;:[-122.614983,41.743683]}" id="NCID0E6EBG" xlink:type="simple">41.743683, -122.614983</named-content></named-content>, 900 m elevation, 3 June 2019, <italic>J. J. Whipple 7645</italic> (<bold><named-content xmlns:xlink="http://www.w3.org/1999/xlink" content-type="dwc:institutional_code" xlink:title="San Diego State University" xlink:href="http://grbio.org/institution/san-diego-state-university" xlink:type="simple">SDSU</named-content></bold>23525!) • Klamath National Forest, slope of Schneider Hill off of Masterson Road, 1.6 miles (2600 m) from Gazelle Callahan Road, Open serpentine barren, <named-content xmlns:xlink="http://www.w3.org/1999/xlink" content-type="dwc:verbatimCoordinates" xlink:type="simple"><named-content content-type="geo-json" specific-use="{&#34;type&#34;:&#34;Point&#34;,&#34;coordinates&#34;:[-122.726233,41.326750]}" id="NCID0EWFBG" xlink:type="simple">41.32675, -122.726233</named-content></named-content>, 1095 m elevation, 15 June 2019, <italic>J. J. Whipple 7650</italic> (<bold><named-content xmlns:xlink="http://www.w3.org/1999/xlink" content-type="dwc:institutional_code" xlink:title="San Diego State University" xlink:href="http://grbio.org/institution/san-diego-state-university" xlink:type="simple">SDSU</named-content></bold>23527!) • Shasta-Trinity National Forest, The Eddys, ridge between China Mtn. and Mount Eddy a few metres E of the county line, ca. 210 m N-NW of Parks Creek Trailhead, growing in serpentine soils on a S-facing, exposed, gravelly slope, serpentine soil, gravelly, A rare annual with white (appendages yellow) flowers, <named-content xmlns:xlink="http://www.w3.org/1999/xlink" content-type="dwc:verbatimCoordinates" xlink:type="simple"><named-content content-type="geo-json" specific-use="{&#34;type&#34;:&#34;Point&#34;,&#34;coordinates&#34;:[-122.538630,41.344580]}" id="NCID0ENGBG" xlink:type="simple">41.34458, -122.53863</named-content></named-content>, 2100 m elevation, 5 July 2016, <italic>D. York 3293</italic> (<bold><named-content xmlns:xlink="http://www.w3.org/1999/xlink" content-type="dwc:institutional_code" xlink:title="San Diego State University" xlink:href="http://grbio.org/institution/san-diego-state-university" xlink:type="simple">SDSU</named-content></bold>22761!) • Shasta-Trinity National Forest, The Eddys, ridge between China Mtn. and Mount Eddy a few metres E of the county line, ca. 210 m N-NW of Parks Creek Trailhead. A rare annual with white (appendages yellow) flowers, growing in serpentine soils on a S-facing, exposed, gravelly slope. <named-content xmlns:xlink="http://www.w3.org/1999/xlink" content-type="dwc:verbatimCoordinates" xlink:type="simple"><named-content content-type="geo-json" specific-use="{&#34;type&#34;:&#34;Point&#34;,&#34;coordinates&#34;:[-122.538620,41.344610]}" id="NCID0E4GBG" xlink:type="simple">41.34461, -122.53862</named-content></named-content>, 2100 m elevation, 10 July 2017, <italic>D. York 3322</italic> (<bold>CAS</bold>1352445!, <bold><abbrev xmlns:xlink="http://www.w3.org/1999/xlink" content-type="institution" xlink:title="Cal Poly Humboldt" id="ABBRID0EHHBG" xlink:type="simple">HSC</abbrev></bold>105849!).</p></tp:treatment-sec><tp:treatment-sec><!--Section generated to contain objects referenced in tp:taxon-treatment.--><fig id="F1" position="float" orientation="portrait"><object-id xmlns:xlink="http://www.w3.org/1999/xlink" content-type="doi" xlink:type="simple">10.3897/phytokeys.247.132060.figure1</object-id><object-id xmlns:xlink="http://www.w3.org/1999/xlink" content-type="arpha" xlink:type="simple">E2D1E2BC-EED6-54BC-96FE-D451E71A033B</object-id><label>Figure 1.</label><caption><p>Site of holotype of <italic><tp:taxon-name><tp:taxon-name-part taxon-name-part-type="genus" reg="Cryptantha">Cryptantha</tp:taxon-name-part><tp:taxon-name-part taxon-name-part-type="species" reg="whippleae">whippleae</tp:taxon-name-part></tp:taxon-name></italic>, a rocky, serpentine outcrop. Seen in this 18 June 2022 photograph, from left to right, are: Jennifer Whipple, Ellen Uhler, Michael Uhler and Dana York. Photo by Julie Kierstead.</p></caption><graphic xmlns:xlink="http://www.w3.org/1999/xlink" xlink:href="phytokeys-247-155_article-132060__-g001.jpg" position="float" orientation="portrait" xlink:type="simple" id="oo_1154294.jpg"><uri content-type="original_file" xlink:type="simple">https://binary.pensoft.net/fig/1154294</uri></graphic></fig><fig id="F6" position="float" orientation="portrait"><object-id xmlns:xlink="http://www.w3.org/1999/xlink" content-type="doi" xlink:type="simple">10.3897/phytokeys.247.132060.figure6</object-id><object-id xmlns:xlink="http://www.w3.org/1999/xlink" content-type="arpha" xlink:type="simple">2C1772AE-8C68-5B53-9263-73201829A2A1</object-id><label>Figure 6.</label><caption><p>Comparison of stem vestiture (left) and fruits (right) of <bold>A</bold><italic><tp:taxon-name><tp:taxon-name-part taxon-name-part-type="genus" reg="Cryptantha">Cryptantha</tp:taxon-name-part><tp:taxon-name-part taxon-name-part-type="species" reg="whippleae">whippleae</tp:taxon-name-part></tp:taxon-name></italic><bold>B</bold><italic><tp:taxon-name><tp:taxon-name-part taxon-name-part-type="genus" reg="Cryptantha">Cryptantha</tp:taxon-name-part><tp:taxon-name-part taxon-name-part-type="species" reg="grandiflora">grandiflora</tp:taxon-name-part></tp:taxon-name></italic> and <bold>C</bold><italic><tp:taxon-name><tp:taxon-name-part taxon-name-part-type="genus" reg="Cryptantha">Cryptantha</tp:taxon-name-part><tp:taxon-name-part taxon-name-part-type="species" reg="milobakeri">milobakeri</tp:taxon-name-part></tp:taxon-name></italic>. Stems of <italic><tp:taxon-name><tp:taxon-name-part taxon-name-part-type="genus" reg="Cryptantha">C.</tp:taxon-name-part><tp:taxon-name-part taxon-name-part-type="species" reg="grandiflora">grandiflora</tp:taxon-name-part></tp:taxon-name></italic> and <italic><tp:taxon-name><tp:taxon-name-part taxon-name-part-type="genus" reg="Cryptantha">C.</tp:taxon-name-part><tp:taxon-name-part taxon-name-part-type="species" reg="whippleae">whippleae</tp:taxon-name-part></tp:taxon-name></italic> are similarly both strigose and spreading hispid. Stems of <italic><tp:taxon-name><tp:taxon-name-part taxon-name-part-type="genus" reg="Cryptantha">C.</tp:taxon-name-part><tp:taxon-name-part taxon-name-part-type="species" reg="milobakeri">milobakeri</tp:taxon-name-part></tp:taxon-name></italic> are mostly strigose, sometimes also with spreading, fine-hirsute trichomes. Fruiting calyces of <italic><tp:taxon-name><tp:taxon-name-part taxon-name-part-type="genus" reg="Cryptantha">C.</tp:taxon-name-part><tp:taxon-name-part taxon-name-part-type="species" reg="grandiflora">grandiflora</tp:taxon-name-part></tp:taxon-name></italic> and <italic><tp:taxon-name><tp:taxon-name-part taxon-name-part-type="genus" reg="Cryptantha">C.</tp:taxon-name-part><tp:taxon-name-part taxon-name-part-type="species" reg="whippleae">whippleae</tp:taxon-name-part></tp:taxon-name></italic> are marginally appressed hirsute and coarse hispid along the mid-rib. Those of <italic><tp:taxon-name><tp:taxon-name-part taxon-name-part-type="genus" reg="Cryptantha">C.</tp:taxon-name-part><tp:taxon-name-part taxon-name-part-type="species" reg="milobakeri">milobakeri</tp:taxon-name-part></tp:taxon-name></italic> characteristically have one type of trichomes, consisting of appressed to ascending, soft, whitish, hirsute trichomes. Accession numbers of specimens indicated.</p></caption><graphic xmlns:xlink="http://www.w3.org/1999/xlink" xlink:href="phytokeys-247-155_article-132060__-g006.jpg" position="float" orientation="portrait" xlink:type="simple" id="oo_1154299.jpg"><uri content-type="original_file" xlink:type="simple">https://binary.pensoft.net/fig/1154299</uri></graphic></fig><fig id="F2" position="float" orientation="portrait"><object-id xmlns:xlink="http://www.w3.org/1999/xlink" content-type="doi" xlink:type="simple">10.3897/phytokeys.247.132060.figure2</object-id><object-id xmlns:xlink="http://www.w3.org/1999/xlink" content-type="arpha" xlink:type="simple">AD54632A-C6FC-54DA-BED4-417FBA6B3E0E</object-id><label>Figure 2.</label><caption><p>Field shots of <italic><tp:taxon-name><tp:taxon-name-part taxon-name-part-type="genus" reg="Cryptantha">Cryptantha</tp:taxon-name-part><tp:taxon-name-part taxon-name-part-type="species" reg="whippleae">whippleae</tp:taxon-name-part></tp:taxon-name></italic> at holotype locality <bold>A</bold> upper part of plant. Note terminal bifurcate cymules at apex of primary stem; lateral cymules are solitary <bold>B</bold> close-up of a single cymule. Note hispid vestiture along sepal mid-ribs <bold>C</bold> ascendingly orientated stem leaf, abaxial surface showing hispid vestiture along raised mid-rib <bold>D</bold> close-up of corolla, showing yellow fornices and relatively large limb (this one ca. 5 mm wide) <bold>E</bold> several plants in the field at the type locality. Note small stature of plants and surrounding rocky, gravelly serpentine substrate <bold>F</bold> free nutlets (from various fruits), characteristically smooth and shiny, ovate to lance-ovate, abaxially transversely flattened, apically acuminate.</p></caption><graphic xmlns:xlink="http://www.w3.org/1999/xlink" xlink:href="phytokeys-247-155_article-132060__-g002.jpg" position="float" orientation="portrait" xlink:type="simple" id="oo_1154295.jpg"><uri content-type="original_file" xlink:type="simple">https://binary.pensoft.net/fig/1154295</uri></graphic></fig></tp:treatment-sec><ref-list><ref id="B30"><mixed-citation xmlns:xlink="http://www.w3.org/1999/xlink" xlink:type="simple"><person-group><name name-style="western"><surname>Thiers</surname><given-names>B</given-names></name></person-group> (<year>2024</year>) Index Herbariorum. <ext-link xlink:href="https://sweetgum.nybg.org/science/ih/" ext-link-type="uri" xlink:type="simple">https://sweetgum.nybg.org/science/ih/</ext-link></mixed-citation></ref><ref id="B29"><mixed-citation xmlns:xlink="http://www.w3.org/1999/xlink" xlink:type="simple"><person-group><name name-style="western"><surname>Stearn</surname><given-names>WT</given-names></name></person-group> (<year>1993</year>) Botanical Latin. 4<sup>th</sup> edn. David &amp; Charles Publishers, Newton Abbot, Devon, Great Britain, 1–546.</mixed-citation></ref></ref-list></tp:taxon-treatment>
